# Supplementary material for: Unveiling the Therapeutic Potential of the Second-Generation Incretin Analogs Semaglutide and Tirzepatide in Type 1 Diabetes and Latent Autoimmune Diabetes in Adults
Source: J Clin Med. 2025 Feb 15;14(4):1303. doi: 10.3390/jcm14041303 (PMC11856673; doi:10.3390/jcm14041303)
Supplement: Supplementary file 1 [file jcm-14-01303-s001.zip]

Archive with 2 entries (2 files):
- jcm-3374466 - Supplementary Table S1.pdf
- jcm-3374466 - Supplementary Table S2.pdf
